# Supplementary material for: Negative Impact of Fear of COVID-19 on Health-Related Quality of Life Was Modified by Health Literacy, eHealth Literacy, and Digital Healthy Diet Literacy: A Multi-Hospital Survey
Source: Int J Environ Res Public Health. 2021 May 6;18(9):4929. doi: 10.3390/ijerph18094929 (PMC8124355; doi:10.3390/ijerph18094929)
Supplement: Supplementary file 1 [file ijerph-18-04929-s001.zip]

Archive with 1 entries (1 files):
- ijerph-1193125-supplementary.pdf
